# Supplementary material for: Genetic History of the Remnant Population of the Rare Orchid Cypripedium calceolus Based on Plastid and Nuclear rDNA
Source: Genes (Basel). 2021 Jun 19;12(6):940. doi: 10.3390/genes12060940 (PMC8235785; doi:10.3390/genes12060940)
Supplement: Supplementary file 1 [file genes-12-00940-s001.zip]

Archive with 2 entries (2 files):
- Suplement S2. ITS data matrix.txt
- Suplement S1. Haplotypes data matrix
