# Supplementary material for: Genetic History of the Remnant Population of the Rare Orchid Cypripedium calceolus Based on Plastid and Nuclear rDNA
Source: Genes (Basel). 2021 Jun 19;12(6):940. doi: 10.3390/genes12060940 (PMC8235785; doi:10.3390/genes12060940)
Supplement: Supplementary file 1 [file genes-12-00940-s001.zip › Suplement S2. ITS data matrix.txt]

>Cypripedium_subtropicum_gi350999030
gatcgagtaaatccagaggacctgtggttactcggctcgccgggggtttttctttcgtgg
tgac-ctgatttgccatagggcct-cctcgagagctttcaaggcgg-gtttgaacctcta
atacggcgcggtttg--cgccaagtcatattgaagcatcaccaattaa-tgactttattg
t-c---agaaaa---g--ttgga-gaggtggcatgctgttgc--gcatacc-aatgaa--
cttttgatgactctcga-ca-acggatatcttggctcttg-catc-gatgaa-gaa-cgc
agcgaaa-tgcgataagtggtgtgaattgcagaatcccgtgaaccatcgagtc-tttgaa
cgcaagttgcgcccaaagccatcaggctaagggcacgcctgcctgggcgttgtgtgctct
gtctctc-----ctgccaaggctttcctagcatatagttaggctggcattgtgcggatgt
gaaagattggccccttgtgcttaggtgtggtgggtctaaggat-t----agtgttttgat
ggcccg-taacctggcaggaggtgga-ggatgctagcagt--cgcaatgctgttgttcgg
atccccc-atgttgtctta-tttgtcgggcccacagaag---ggaacctatttgaacccc
-aat-gaa-ggcaaaa-----tgaccc-ttgggcggggcggctgattgccatttagatgc
gacccca
>Cypripedium_singchii_gi350999031
gatcgagtaaatccagaggacctgtggttactcggctcgccgggggtttttctttcgtgg
tgac-ctgatttgccatagggcct-cctcgagagctttcaaggcgg-gtttgaacctcta
atacggcgcggtttg--cgccaagtcatattgaagcatcaccaattaa-tgactttattg
t-c---agaaaa---g--ttgga-gaggtggcatgctgttgc--gcatacc-aatgaa--
cttttgatgactctcga-ca-acggatatcttggctcttg-catc-gatgaa-gaa-cgc
agcgaaa-tgcgataagtggtgtgaattgcagaatcccgtgaaccatcgagtc-tttgaa
cgcaagttgcgcccaaagccatcaggctaagggcacgcctgcctgggcgttgtgtgctct
gtctctc-----ctgccaaggctttcctagcatatagttaggctggcattgtgcggatgt
gaaagattggccccttgtgcttaggtgtggtgggtctaaggat-t----agtgttttgat
ggcccg-taacctggcaggaggtgga-ggatgctagcagt--cgcaatgctgttgttcgg
atccccc-atgttgtctta-tttgtcgggcccacagaag---ggaacctatttgaacccc
-aat-gaa-ggcaaaa-----tgaccc-ttgggcggggcggctgattgccatttagatgc
gacccca
>Cypripedium_wardii_gi350999058
gatcgagtgaatccagaggacctgtggttactcggctcgccgggggcttttcttttgtgg
tgac-ctgatttgctgttgggtctccctcgagagctttcatggtgg-gtttgaacctcta
gcacggcgcagtttg--cgccaagtcatatgcaggcatcaccgacgaa-tgacattattg
t-c---agaaaa---g--tcgga-caagtggcatgctgttgt--gcatacc-aatgaa--
ttttttatgactctcga-ca-acggatatcttggctcttg-catc-gatgaa-gaa-cgc
agcgaaa-tgcgataagtggtgtgaattgcagaatcccgtgaaccatcgagtc-tttgaa
cgcaagttgcgcccgaggccatctggctaagggcacgcctgcctgggtgttgtgtgctct
atctctc-----ctgccaaggctttcctggcatatagttaagtcggtattgtgcggatgt
gaaagattggccccttgtgcctaggtgcggtgggtctaaggat-t----ggtgttttgat
ggctcg-aaacctggctggaggtgga-ggatgctagcggc--cgcaaggttgttgttcga
atccccc-atgttgtcaga-tttgtcgggcctacagaa-----gaacctatttgaacctc
aaat-gga-ggcaaaa-----tgaccc-tt-----gtgcggttgattgccattcagatgc
gacccca
>Cypripedium_flavum_gi2765642
gatcgagtgaatccagaggacttgtggttactcggctcgtccaagtcttagcttttgtgg
---ccctgatttgtcgttgggcat-cctcaggagattttatggcgg-gtttgaacctcta
tcacggtgcagtttg--cgccaagtcatat-gaagcatcaccgatgaa-tgacattattg
t-c---acaaaa---g--tcgga-tgggcggtgtgctgttgt--gcatgcc-aataaa--
tttttgatgactctcggcca-acggatatctt-gctcttc-catc-gatgaa-gaa-cgc
agcgaaa-tgcgataagtggtgtgaattgcagaatcccgtgaaccatcgagtc-tttgaa
cgcaagttgcgcccaaggccatcaggctaagggcacgcctgcctgggcgtcgtgtgctgc
atctctt-----ttgccaatgcttgcccgacatacaattaggacagtattgcatagatat
gaaagattgaccccttgtgcttaggtgcggtgggtctaaggat-t----ggtgttttggt
ggcccg-aaccccggcaggaggtgga-tcatgttgatagt--cgcaagactgtcattcaa
atcccac-atgttgtcgta-tttgtcggacccacagaa-----gaacctatttgaacccc
-aat-gga-ggcaaaa-----caaccc-tc-----gagcgattgattgccattcagatac
gacccca
>Cypripedium_flavum_var._semialbum_gi350999040
gatcgagtgaatccagaggacttgtggttactcggctcgtcaaagtcttagcttttgtgg
---ccctgatttgtcgttgggcat-cctcaggagattttatggcgg-gtttgaacctcta
tcacggtgcagtttg--cgccaagtcatat-gaagcatcaccgattaa-tgacattattg
t-c---acaaaa---g--tcgga-tgggcggtgtgctgttgt--gcatgcc-aataaa--
tttttgatgactctcgg-ca-acggatatcttggctcttg-catc-gatgaa-gaa-cgc
agcgaaa-tgcgataagtggtgtgaattgcagaatcccgtgaaccatcgagtc-tttgaa
cgcaagttgcgcccaaggccatcaggctaagggcacgcctgcctgggcgtcgtgtgctgc
atctctt-----ttgccaatgcttgcccgacatacaattaggacagtattgcatagatat
gaaagattgaccccttgtgcttaggtgcggtgggtctaaggat-t----ggtgttttggt
ggcccg-aaccccggcaggaggtgga-tcatgttgatagt--cgcaagactgtcattcaa
atcccac-atgttgtcgta-tttgtcggacccacagaa-----gaacctatttgaacccc
-aat-gga-ggcaaaa-----caaccc-tc-----gagcgattgattgccattcagatac
gacccca
>Cypripedium_flavum_var._luteum_gi350999039
gatcgagtgaatccagaggacttgtggttactcggctcgtcaaagtcttagcttttgtgg
---ccctgatttgtcgttgggcat-cctcaggagattttatggcgg-gtttgaacctcta
tcacggtgcagtttg--cgccaagtcatat-gaagcatcaccgatgaa-tgacattattg
t-c---acaaaa---g--tcgga-tgggcggtgtgctgttgt--gcatgcc-aataaa--
tttttgatgactctcgg-ca-acggatatcttggctcttg-catc-gatgaa-gaa-cgc
agcgaaa-tgcgataagtggtgtgaattgcagaatcccgtgaaccatcgagtc-tttgaa
cgcaagttgcgcccaaggccatcaggctaagggcacgcctgcctgggcgtcgtgtgctgc
atctctt-----ttgccaatgcttgcccgacatacaattaggacagtattgcatagatat
gaaagattgaccccttgtgcttaggtgcggtgggtctaaggat-t----ggtgttttggt
ggcccg-aaccccggcaggaggtgga-tcatgttgatagt--cgcaagactgtcgttcaa
atcccac-atgttgtcgta-tttgtcggacccacagaa-----gaacctatttgaacccc
-aat-gga-ggcaaaa-----caaccc-tc-----gagcgattgattgccattcagatac
gacccca
>Cypripedium_reginae_f._albolabium_gi350999051
gatcgagtgaattcggaggacttgtggttactcggctcgtcgaaggcttagcttttgtgg
tgaccctgatttgtagttgggcat-cctcaagagcttttatggcgg-gtttgagcctcta
tcacggcgcagtttg--cgccaagtcatat-gaagcatcaccgacgaa-tgacattattg
t-c---acaaaa---g--tcgga-tgggcggtgtgctgttgc--gcatgcc-aataaa--
atttttatgactctcgg-ca-acggatatcttggctcttg-catc-gatgaa-gaa-cgc
agcgaaa-tgcgataagtggtgtgaattgcagaatcccgtgaaccatcgagtc-tttgaa
cgcaagttgcgcccaaggccatcaggctaagggcacgcctgcctgggcgtcgtgtgctgc
atctctt-----ttgccaatgcttgcccgacatacaattaggccagtattgcatagatat
gaaagattgaccccttgtgcttaggtgcggtgggtctaaggat-t----ggtgttttgat
ggccca-aaccccggcaggaggtgga-gcatgttgatagt--cgcaaggctgtcgttcaa
atcccac-atgttgtcgta-tttgccggacccacagaa-----gaacctatttgaacccc
-tat-gga-ggcaaaa-----caaccc-tt-----gagcgattgattgccattcagatac
gacccca
>Cypripedium_passerinum_gi2765641
gatcgagtgaatccggaggacttgtggttactcggctcgtccaagtcttagcttttgtgg
---ccctgatttgtcgttgggcat-cctcaggagcttttatggcgg-gtttgaacctcta
tcacggcgcagtttg--cgccaagtcatat-gaagcatcaccgacgaa-tgacattattg
t-c---accaaa---g--tcgga-tgggcggtgtgctattgt--gcatacc-aataat--
tttttgatgactctcgt-ca-acggatatctt----------------------------
agcgaaa-tgcgataagtggtgtgaattgcagaatcccgtgaaccatcgagtc-tttgaa
cgcaagttgcgcccaaggccatcaggctaagggcacgcctgcctgggcgtcgtgtgctgc
atctctt-----ttgccaatgcttgcccgacatacaattaggccagtattgcatagatat
gaaagattgaccccttgtgcttaggtgcggtgggtctaaggat-t----ggtgttttgat
gtcccg-aaccccggcaggaggtgga-gcatgttgatagt--cgcaagactatcgttcaa
atcccac-atgttgtcgta-tttgtcggacccacagaa-----gaacctatttgaacccc
-aat-gga-ggcaaaa-----caaccc-tc-----gagtgattgattgccattcagatat
gacccca
>Cypripedium_reginae_gi2765643
gatcgagtgaatccggaggacttgtggttactcggctcgtcgaaggcttaacttttgtgg
tgaccctgatttgtagttgggcat-cctcgagagcttttatggcgg-gtttgagcctcta
tcacggcgcagtttg--cgccaagtcatat-gaagcatcgccgacgaa-ttacattattg
t-c---------------------------------------------------------
------------------------------------------------------------
ccccaaactcggatggacggtgtgtgttacgcatacccgtgaaccatcgagtc-tttgaa
cgcaagttgcgcccaaggccatcaggctaagggcacgcctgcctgggcgtcgtgtgctgc
atctctt-----ttgccaatgcttgctcgacatacaattaggccagtattgcatagatat
gaaagattgaccccttgtgcttaggtgcggtgggtctaaggat-t----ggtgttttgat
ggccca-aaccccggcaggaggtgga-gcatgttgatagt--cgcaaggctgtcgttcaa
atcccac-atgttgtcgta-tttgccggacccacagaa-----gaacctatttgaacccc
-tat-gga-ggcaaaa-----caaccc-tt-----gagcgattgattgccattcagatac
gacccca
>Cypripedium_arietinum_gi350999033
gattgagtgaatccggaggacctgtgattactcggctcgccag-tgatttgcttctgtgg
tgatcctgatttgctgtagggcct-cctcgggagctttcatggcgg-gtttgaacttcta
gcacggcacagtttg--tgccaagtcatat-gaagcatcaccgacgaa-tggcattattg
t-c---agaaaa---g--ttgga-ggggtggcgtgctgttgc--atgcgcc-aatgaa--
tttttgatgactctcgg-ca-acggatatcttggctcttg-catc-gatgaa-gaa-cgc
agcgaaa-tgcgataagtggtgtgaattgcagaatcccgtgaaccatcgagtc-tttgaa
cgcaagttgcgcccgaggccatcaggctaagggcacgcctgcctgggcgtcgtgttctac
gtctctc-----ccaccaatgcttgctcggcatata--caggttggcattatgtggatgt
gaaaggttggccccttgtgcctaggtgcggcgggtctaaggat-t----ggtattttgat
ggcccg-aaatttggcaggaggtgga-gtactttggaagc--cgcaaggctgacatttga
at-cccc-atattgtcata-gttgtcggacttgtagaa-----gaacctatttgaaccca
-aat-gga-ggtaaaa-----taaccc-tt-----gggcggttgattgccattcaaatgc
gacccca
>Cypripedium_plectrochilum_gi2765653
gattgagtgaatccggaggacctgtggctactcggctcgctag-tgaggtgcttctatgg
tgaccctaaattgctgtagggcct-catcgggagttttcatggcgg-gtttgaacctcta
gcacggcacagtttg--cgccaagtcatat-gaagtatacccgacgag-tgacattattg
tcc---caaaaa---g--gtgga-ggggtggcgtgctgttgc--atgcgcc-aatgaa--
-ttttgatgactctcgg-ca-acggatatcttggctcttgccatc-gatgaa-gaa-cgc
agcgaaa-tgcgataagtggtgtgaattgcagaatcccgtgaaccatcgagtc-tttgaa
cgcaagttgcgcccgaggccatcaggctaagggcacgcctgcctgggcgtcgtgtgctac
gtctctc-----ccaccaatgcttgctcggcatataactaggttggcattgtgtggatgt
aaaagattggccccttgtgcctaggtgcggcgggtctaaggat-t----ggtattttgat
ggcccg-aaacttggcaggaggtgga-gtacgctggcagc--cgcaaggctaacattcga
at-cccc-atattgtcata-gttgtcggacttgtagaa-----gaacctgtttgaaccca
-aat-gta-ggcaaaa-----taaccc-tt-----gggcggttgattgccattcaaatgc
gacccca
>Cypripedium_bardolphianum_gi350999034
gattgagcgaatctggaggacttgtggttatttagctcgccatgggatttccttttgtgg
tgaccctgatttgccgttgggcct-cctcgggagttttcatggtgg-gtttgaacctcta
tcacggtgcagtttg--cgccaaggcatat-aaacaatcaccgatgaattgatattaatg
t-c---aaaaaa---t--tcgga-ggggtggtgtgttattat--tcatg-c-aatgaa--
ttttttatgactctcgg-ca-acggatatcttggctcttg-catc-gatgaa-gaa-cgc
agcgaaa-tgtgataagtggtgtgaattgcagaatcccgtgaaccatcgagtc-tttgaa
cgcaagttgcgcccgaggccatcaggctaagggcacgcctgcctgggcgtcgtgtgtttt
atctctc-----cttccaatgctttcccagcatacagctaggtcatcattgtttggatgt
gaaagattggccccttgtgccttggtgcggtgggtccaaggat-a----agtgttttgat
ggcctg-aaacttggcaagaggtgga-ggatgctgacagc--cgcaaggctatcatttga
atccccc-atgttgtcata-tttgttggacatgtaaaa-----gaacttgtttgaaccct
-att-taa-ggcaaaa-----ccatcc-tt-----gggtggttgatttccaatcagatgc
gacccca
>Cypripedium_bardolphianum_var._zhongdianense_gi350999067
gattgagcgaatctggaggacttgtggttatttagctcgccatgggatttccttttgtgg
tgaccctgatttgccgttgggcct-cctcgggagttttcatggtgg-gtttgaacctcta
tcacggtgcagtttg--cgccaaggcatat-aaacaatcaccgatgaattgatattaatg
t-c---aaaaaa---t--tcgga-ggggtggtgtgttattat--tcatg-c-aatgaa--
ttttttatgactctcgg-ca-acggatatcttggctcttg-catc-gatgaa-gaa-cgc
agcgaaa-tgtgataagtggtgtgaattgcagaatcccgtgaaccatcgagtc-tttgaa
cgcaagttgcgcccgaggccatcaggctaagggcacgcctgcctgggcgtcgtgtgtttt
atctctc-----cttccaatgctttcccagcatacagctaggtcatcattgtttggatgt
gaaagattggccccttgtgccttggtgcggtgggtccaaggat-a----agtgttttgat
ggcctg-aaacttggcaagaggtgga-ggatgctgacagc--cgcaaggctatcatttga
atccccc-atgttgtcata-tttgttggacatgtaaaa-----gaacttgtttgaaccct
-att-taa-ggcaaaa-----ccatcc-tt-----gggtggttgatttccaatcagatgc
gacccca
>Cypripedium_micranthum_gi350999048
gattgagcgaatctggaggacttgtggttatttagctcgccatgggatttccttttgtgg
tgaccctgatttgccgttgggcct-cctcgggagttttcatggtgg-gtttgaacctcta
tcacggtgcagtttg--cgccaaggcatat-aaacaatcaccgatgaattgatattaatg
t-c---aaaaaa---t--tcgga-gggatggtgtgttattat--tcatg-c-aatgaa--
ttttttatgactctcgg-ca-acggatatcttggctcttg-catc-gatgaa-gaa-cgc
agcgaaa-tgtgataagtggtgtgaattgcagaatcccgtgaaccatcgagtc-tttgaa
cgcaagttgcgcccgaggccatcaggctaagggcacgcctgcctgggcgtcgtgtgtttt
atctctc-----cttccaatgctttcccagcatacagctaggtcatcattgtttggatgt
gaaagattggccccttgtgcctaggtgcggtgggtccaaggat-a----agtgttttgat
ggcctg-aaacttggcaagaggtgga-ggatgctgacagc--cgcaaggctatcatttga
atccccc-atgttgtcata-tttgttggacatgtaaaa-----gaacttgtttgaaccct
-aat-taa-ggcaaaa-----ccatcc-tt-----gggtggttgatttccaatcagatgc
gacccca
>Cypripedium_forrestii_gi350999041
gattgagcgaatctggaggacttgtggttatttagctcgccatgggatttccttttgtgg
tgaccctgatttgccgttgggcct-cctcgggagttttcatggtgg-gtttgaacctcta
tcacggtgcagtttg--cgccaaggcatat-aaacaatcaccgatgaattgatattaatg
t-c---aaaaaa---t--tcgga-ggggtggtgtgttattat--tcatg-c-aatgaa--
ttttttatgactctcgg-ca-acggatatcttggctcttg-catc-gatgaa-gaa-cgc
agcgaaa-tgtgataagtggtgtgaattgcagaatcccgtgaaccatcgagtc-tttgaa
cgcaagttgcgcccgaggccatcaggctaagggcacgcctgcctgggcgtcgtgtgtttt
atctctc-----cttccaatgctttcccagcatacagctaggtcatcattgtttggatgt
gaaagattggccccttgtgcctaggtgcggtgggtccaaggat-a----agtgttttgat
ggcctg-aaacttggcaagaggtgga-ggatgctgacagc--cgcaaggctatcatttga
atccccc-atgttgtcata-tttgttggacatgtaaaa-----gaacttgtttgaaccct
-aat-taa-ggcaaaa-----ccatcc-tt-----gggtggttgatttccaatcagatgc
gacccca
>Cypripedium_margaritaceum_gi2765655
gattgagtgaatctggaggacttgtggtaatttggctcgcta-gggatatccttttgtgg
tgaccatgatttgtcattgggcct-cattgagagctttcatggcgg-gtttgaacctcta
gcacggtccagtttg--caccaaggtatat-aaagaatcaccgatgaa-tgacattattg
c-cccacacaac---g--tcgga-ggtgtggtgtgttaatgt--tcattcc-aatgaa--
-ttttgatgactctcgg-cagacggatatcttgactcttg-catc-gatgaa-gaa-cgc
accgaaa-tgtgataagtggtgtgaattgcagaatcccgtgaaccatcgagtc-tttgaa
cgcaagttgcgcccgaggccatcaggctaagggcacgcctgcctgggcgtcgtatgtttt
atctctc-----cttccaatgcttgtccagcatatagctaggccatcattgtgtggatgt
gaaagattggccccttgtgcttaggtgcggtgggtctaaggat-a----tgtgttttgat
ggtctg-aaacttggcaagaggtgga-ggatgctggcagc--cgcaaggctattgtttga
atccccc-atgttgtcatg-tttgttgggcctatagaa-----caacttgtttggaccct
-aat-taa-ggcaaaa-----caatcc-tt-----gggtggttgatttccaatcagatgc
gacccca
>Cypripedium_wumengense_gi350999047
gattgagtgaatctggaggacttgtggtaatttggctcgcta-gggatttccttttgtgg
tgaccatgatttgtcattgggcct-cattgagagctttcatggcgg-gtttgaacctcta
gcacggtgcagtttg--caccaaggtatat-aaagaatcaccgatgaattgacattattg
t-c---aaaaaa---g--tcgga-ggtgtggtgtgttattgt--tcatgcc-aatgaa--
tttttgatgactctcgg-ca-acggatatcttggctcttg-catc-gatgaa-gaa-cgc
agcgaaa-tgtgataagtggtgtgaattgcagaatcccgtgaaccatcgagtc-tttgaa
cgcaagttgcgcccgaggccatcaggctaagggcacgcctgcctgggcgtcgtatgtttt
atctctc-----cttccaatgcttgtccagcatatagctaggccatcattgtgtggatgt
gaaagattggccccttgtgcttaggtgcggtgggtctaaggat-a----tgtgttttgat
ggtctg-aaacttggcaagaggtgga-ggatgctggcagc--cgcaaggctattgtttga
atccccc-atgttgtcata-tttgttgggcctatagaa-----caacttgtttggaccct
-aat-taa-ggcaaaa-----caatcc-tt-----gggtggttgatttccaatcagatgc
gacccca
>Cypripedium_lentiginosum_gi350999046
gattgagtgaatctgaaggacttgtggtaatttggctcgccaggggattttcttttgtgg
tgaccatgatttgtcgttgggcct-cattgagagctttcatggcgg-gtttgaacctcta
gcacggtgcagtttg--caccaaggcatat-aaagaatcaccgatgaattgacattattg
t-c---aaaaaa---g--tcgga-ggtgtggtgtgttattgt--tcatgcc-aatgaa--
tttttgatgactctcgg-ca-acggatatcttggctcttg-catc-gatgaa-gaa-cgc
agcgaaa-tgtgataagtggtgtgaattgcagaatcccgtgaaccatcgagtc-tttgaa
cgcaagttgcgcccgaggccatcaggctaagggcacgcctgcctgggcgtcgtgtgtttt
atctctc-----ctttcaatgcttgcccagcatatagctaggccatcattgtgtggatgt
gaaagattggccccttgtgcttaggtgcggtgggtctaaggat-a----cgtgttttgat
ggtctg-aaacttggcaagaggtgga-ggatgctggcagc--cgcaaggctattgtttga
atccccc-atgttgtcata-tttgttgggcctatagaa-----caacttgtttggaccct
-aat-taa-ggcaaaa-----caatcc-tt-----gggtggttgatttccaatcaaatgc
gacccca
>Cypripedium_sichuanense_gi350999054
gattgagagaatctggaggacttgtggttatttggctcgccatggaatttccttttgtgg
tgaccatgatttgtcgttgggcct-catcgagagctttcatggcgg-gtttgaacctcta
gcacggtgcagtttg--caccaaggcatat-aaagaatcaccgatgaattggcattgctg
t-c---aaaaaa---g--tcgga-ggggtggtgtgttattgt--tcatgcc-aatgaa--
tttttgatgactctcgg-ca-acggatatcttggctcttg-catc-gatgaa-gaa-cgc
agcgaaa-tgtgataagtggtgtgaattgcagaatcccgtgaaccatcgagtc-tttgaa
cgcaagttgcgcctgaggccatcaggctaagggcacgcctgcctgggcgtcgtgtgtttt
atatctc-----cctccaatgcttgcccagcatatatctagggtatcattgtgtggatgt
gaaatattggccccttgtgcctaggtgcgatgggtctaaggat-a----cgtgttttgat
ggcctg-aaacttggcaagaggcgga-ggatgctggcagc--cgcaaggctattgtttga
atccccc-atgttgtcata-tttgttggacctatagaa-----caacttgtttggaycct
-aat-taa-ggcaaaa-----caaccc-tt-----ggatggttgatttccaattagatgc
gacccca
>Cypripedium_fargesii_gi350999037
gattgagagaatctggaggacttgtggttatttggctcgccatggaatttccttttgtgg
tgaccatgatttgtcgttgggcct-catcgagagctttcatggcgg-gtttgaacctcta
gcacggtgcagtttg--caccaaggcatat-aaagaatcaccgatgaattggcattgctg
t-c---aaaaaa---g--tcgga-ggggtggtgtgttattgt--tcatgcc-aatgaa--
tttttgatgactctcgg-ca-acggatatcttggctcttg-catc-gatgaa-gaa-cgc
agcgaaa-tgtgataagtggtgtgaattgcagaatcccgtgaaccatcgagtc-tttgaa
cgcaagttgcgcctgaggccatcaggctaagggcacgcctgcctgggcgtcgtgtgtttt
atatctc-----cctccaatgcttgcccagcatatatctagggtatcattgtgtggatgt
gaaatattggccccttgtgcctaggtgcgatgggtctaaggat-a----cgtgttttgat
ggcctg-aaacttggcaagaggcgga-ggatgctggcagc--cgcaaggctattgtttga
atccccc-atgttgtcata-tttgttggacctatagaa-----caacttgtttggaccct
-aat-taa-ggcaaaa-----caaccc-tt-----ggatggttgattttcaattagatgc
gacccca
>Cypripedium_lichiangense_gi2765654
gattgagtgaatctggaggacttgtggttatttggctcgcta-gggatttccttttgtgg
tgaccatgatttgtcattgggcct-cattgagagctttcatggcgg-gtttgaacctcta
gcacggtgcagtttg--caccaaggtatat-aaagaatcaccgatgaa-tgacattattg
t-c---aaaaaa---g--tcgga-ggtgtggtgtgttattgg--tcatgcc-aatgaa--
ttgttgatgactctcgc-cg-agggatatcttggctcttg-catc-gatgaa-gaatccc
accgaaa-tgtgataagtggtgtgaattgcagaatcccgtgaaccatcgagtc-tttgaa
cgcaagttgcgcccgaggccatcaggctaagggcacgcctgcctgggcgtcgtatgtttt
atctctc-----cttccaatgcttgtccagcatatagctaggccatcattgtgtggatgt
gaaagattggccccttgtgcttaggtgcggtgggtctaaggat-a----tgtgttttgat
ggtctg-aaacttggcaagaggtgga-ggatgctggcagc--cgcaaggctattgtttga
atccccc-atgttgtcata-tttgttgggcctatagaa-----caacttgtttggaccct
-aat-taa-ggcaaaa-----caatcc-tt-----gggtggttgatttccaatcagatgc
gacccca
>Cypripedium_guttatum_gi2765651
gatcgagtgaatctggaggacctgtggttactcggctccc--------------------
-----ctgatttgttgttgggctt-ccttaggagcttacatgccgg-gtttgaacctcta
ccacggtgcagtttg--cgccaagtcatat-gaagcataactgaacaa-tggcattattg
t-c--accaaaa---g--ttgga-gtggcagtgtgctattgc--atgcgct-aatgga--
tttttgatgactctcgc-ca-acggatatcttggctcttg-catc-gatgaa-gaa-ccc
agcgaaa-tgcgataagtggtgtgaattgcagaatcccgcgaaccatcgagtc-tttgaa
cgcaagttgcgcccgaggccatcaggctaagggcacgcctgcctgggcgtcgtgtatcgc
atctctc-----ttgccaatgcttacccggcatacaactaggctggcattgtgcggatgt
gaaagattggccccttgtgcctaggtgcggtgggtctaaggat-t----gatgttttgat
ggatcg-aaacctggcaggaggtgga-ggatgctggaagc--cgcaaggctgtcgttcga
atccccc-atgttgtcata-tttgtcgaacctataaaa-----gaacatgcttgaacccc
-aat-gga-tgtaaaa-----tgaccc-tt------ggcggttgatttccatttagatgc
gacccca
>Cypripedium_yatabeanum_gi2765652
gatcgagtgaatctggatgacctgtggttactcggctcgc--------------------
-----ctgatttgttgttgggctt-ccttaggagcttacatggcgg-gtttgaacctcta
ccacggtgcagtttg--cgccaagtcatat-gaagcataactg-caaa-tggcactactg
t-c--accaaaa---g--ttgga-gtggcagtgtgttattgc--atgcgct-aatgga--
tttttgatgactctcggcca-acggatatctggctctttg-catc-gatgaaggaa-cgc
agcgaaa-tgcgataagtggtgtgaattgcagaatcccgcgaaccatcgagtc-tttgaa
cgcaagttgcgcccgaggccatcaggctaagggcacgcctgcctgggcgtcgtgtatcgc
atctctc-----ttgccaatgcttacccggcatacaactaggctggcattgggtggatgt
gaaagattggccccttgtgcctaggtgcggtgggtctaaggat-t----gatgttttgat
ggatcg-aaacctggcaggaggtgga-ggatgctggaagc--cgcaaggctgtcgttcga
atccccc-atgttgtcata-tttgtcgaacctataaaa-----gaacatgcttgaacccc
-aat-ggattgtaaaa-----tgaccc-tt------ggcggttgatttccatttagatgc
gacccca
>C.calceolus_allel_C
GATCGAGTGAATCCGGTGGACTTGTGGTTACTCAGCTCGACATAGGCTTTGCTTTTGCGG
TGACCCTAATTTGCCATTGGGCCT-CCTCCAAAGCTTTCCTTGTGG-GTTTGAACCTCTA
GCACGGCGCAGTATG--CGCCAAGTCATAT-GAAGCATCACCGATGAA-TGACATTATTG
T-C----AAAAA---G--TTGGA-GTGGAAGCGTGCTATTGCATGCATGCA-AATGAA--
TTTTTTATGACTCTCGA-CA-ACGGATATCTTGGCTCTTG-CATC-GATGAA-GAA-CGC
AGCAAAA-TGCGATAAGTGGTGTGAATTGCAGAATCCCGTGAACCATCGAGTC-TTTGAA
CGCAAGTTGCGCCCGATGCCATCAGGCTAAGGGCACGCCTGCCTGGGCGTCGTGTGCTGC
GTCTCTC-----CTGTCAATGCTTTCATGTCATATAGATAGGTTTGCATTGCGTGGATGT
GAAAGATTGGCCCCTTGTGCCTAGGTGCGGTGGGTCTAAGGAC-T----AGTGTTTTGAT
GGTTCG-AAACCTGGCAGGAGGTGGA-GGATGTTGGCAGC--TATAAGGCTATCATTTGA
ATCCCCCAATATTGTCGTG-TTTGTCGGACCTAGAGAA-----AAACATGTTTGAATCCC
-AAT-GGA-GGC-AAA-----CAACTC-TC-----GGGCGGTTGATTGCCATTCATATGC
GACCCCA
>C.calceolus_allelT
GATCGAGTGAATCCGGTGGACTTGTGGTTACTCAGCTCGACATAGGCTTTGCTTTTGCGG
TGACCCTAATTTGCCATTGGGCCT-CCTCCAAAGCTTTCCTTGTGG-GTTTGAACCTCTA
GCACGGTGCAGTATG--CGCCAAGTCATAT-GAAGCATCACCGATGAA-TGACATTATTG
T-C----AAAAA---G--TTGGA-GTGGAAGCGTGCTATTGCATGCATGCA-AATGAA--
TTTTTTATGACTCTCGA-CA-ACGGATATCTTGGCTCTTG-CATC-GATGAA-GAA-CGC
AGCAAAA-TGCGATAAGTGGTGTGAATTGCAGAATCCCGTGAACCATCGAGTC-TTTGAA
CGCAAGTTGCGCCCGATGCCATCAGGCTAAGGGCACGCCTGCCTGGGCGTCGTGTGCTGC
GTCTCTC-----CTGTCAATGCTTTCATGTCATATAGATAGGTTTGCATTGCGTGGATGT
GAAAGATTGGCCCCTTGTGCCTAGGTGCGGTGGGTCTAAGGAC-T----AGTGTTTTGAT
GGTTCG-AAACCTGGCAGGAGGTGGA-GGATGTTGGCAGC--TATAAGGCTATCATTTGA
ATCCCCCAATATTGTCGTG-TTTGTCGGACCTAGAGAA-----AAACATGTTTGAATCCC
-AAT-GGA-GGC-AAA-----CAACTC-TC-----GGGCGGTTGATTGCCATTCATATGC
GACCCCA
>Cypripedium_henryi_gi350999044
gatcgagtgaatccggtggacttgtggttactcagctcgccataggctttgcttttgcgg
tgaccctaatttgtcattgggcct-cctccaaagctttccttgtgg-gtttgaacctcta
gcacggtgcagtatg--cgccaagtcatat-gaatcatcaccgatgaa-tgacattattg
t-c----aaaaa---g--ttgga-gtagaagcgtgctattgcatgcatgca-atagaa--
tattttatgactctcga-ca-acggatatcttggctcttg-catc-gatgaa-gaa-cgc
agcgaaa-tgtgataagtggtgtgaattgcagaatcccgtgaaccatcgagtc-tttgaa
cgcaagttgcgcccgatgccatcaggctaagggcacgcctgcctgggcgtcgtgtgctgc
gtctctc-----ctgtcaatgctttcctgtcatatcgataggtttgcattgtgtggatgt
gaaagattggccccttgtgcctaggtgcggtgggtctaaggac-t----agtgttttgat
ggttcg-aaacctggcaggaggtgga-ggatgttggcagc--tataaggttgtcatttga
atcccccaatattgtcgtg-tttgtcggacctggagaa-----gaacctgtttgaatccc
-aat-gga-ggc-aaa-----cagccc-tc-----gggcggttgattgccattcatatgc
gacccca
>Cypripedium_shanxiense_gi350999053
gatcgagtgaatccggtggacttgtggttactcagctcgacataggctttgcttttgcgg
tgaccctaattttccattggtcct-cctccaaagctttccttgtgg-gtttgaacctcta
gcacggtgcagtatg--cgccaagtcatat-gaagcatcaccgatgaa-tgacattattg
t-c----aaaaa---g--ttgga-gtggaagcgtgctattgcatgcatgca-aatgaa--
ttttttatgactctcga-ca-acggatatcttggctcttg-catc-gatgaa-gaa-cgc
agcaaaa-tgcgataagtggtgtgaattgcagaatcccgtgaaccatcgagtc-tttgaa
cgcaagttgcgcccgatgccatcaggctaagggcacgcctgcctgggcgtcgtgtgctgc
gtctctc-----atgtcaatgctttcatgtcatatagataggtttgcattgcgtggatgt
gaaagattggccccttgtgcctaggtgcggtgggtctaaggac-t----agtgttttgat
ggttcg-aaacctggcaggaggtgga-ggatgttggcagc--tataaggctatcatttga
atcccccaatattgtcgtg-tttgtcggacctagagaa-----gaacctgtttgaatccc
-aat-gga-ggc-aaa-----caactc-tc-----gggcggttgattgccattcatatgc
gacccca
>Cypripedium_farreri_gi350999038
gatcgagtgaatccggtggacttgtggttactcagctcaacataggctttgcttttgcgg
tgaccctaatttgtcattgggcct-cctccaaagctttccttgtgg-gtttgaacctcta
gcacggtgcagtatg--cgccaagtcatat-gaagcatcactgatgaa-tgacattattg
t-c----aaaaa---g--ttgga-gtggaagcgtgctattgcatgcatgca-aatgat--
ttttttatgactctcga-ca-acggatatcttggctcttg-catc-gatgaa-gaa-cgc
agcgaaa-tgcgataagtggtgtgaattgcagaatcccgtgaaccatcgagtc-tttgaa
cgcaagttgcgcccgatgccatcaggctaagggcacgcctgcctgggcgtcgtgtgctgc
gtctctc-----ctgtcaatgctttcgtatcatatagataggtttgcattgcgtggatgt
gaaagattggccccttgtgcctaggtgcggtgggtctaaggac-t----agtgttttgat
ggttcg-aaacctggcaggaggtgga-ggatgttggcagc--tataaggctatcatttga
atcccccaatattgtcgtg-tttgtcggacctagagaa-----gaacctgtttgaatccc
-aat-gga-ggc-aaa-----caaccc-tc-----gggcggttgattgccattcatatgc
gacccca
>Cypripedium_fasciolatum_380005815
GATCGAGTGAATCCGGTGGACTTGTGGTTACTCAGCTCAACATAGGCTTTGCTTTTGCGG
TGACCCTAATTTGTCATTGGGCCT-CCTCCAAAGCTTTCCTTGTGG-GTTTGAACCTCTA
GCACGGTGCAGTATG--CGCCAAGTCATAT-GAAGCATCACTGATGAA-TGACATTATTG
T-C----AAAAA---G--TTGGA-GTGGAAGCGTGCTATTGCATGCATGCA-AATGAT--
TTTTTTATGACTCTCGA-CA-ACGGATATCTTGGCTCTTG-CATC-GATGAA-GAA-CGC
AGCGAAA-TGCGATAAGTGGTGTGAATTGCAGAATCCCGTGAACCATCGAGTC-TTTGAA
CGCAAGTTGCGCCCGATGCCATCAGGCTAAGGGCACGCCTGCCTGGGCGTCGTGTGCTGC
GTCTCTC-----CTGTCAATGCTTTCGTATCATATAGATAGGTTTGCATTGCGTGGATGT
GAAAGATTGGCCCCTTGTGCCTAGGTGCGGTGGGTCTAAGGAC-T----AGTGTTTTGAT
GGTTCG-AAACCTGGCAGGAGGTGGA-GGATGTTGGCAGC--TATAAGGCTATCATTTGA
ATCCCCCAATATTGTCGTG-TTTGTCGGACCTAGAGAA-----GAACCTGTTTGAATCCC
-AAT-GGA-GGC-AAA-----CAACCC-TC-----GGGCGGTTGATTGCCATTCATATGC
GACCCCA
>Cypripedium_froschii_gi350999043
gatcgagtgaatccggtggacttgtggttactcagctcaacataggctttgcttttgcgg
tgaccctaatttgtcattgggcct-cctccaaagctttccttgtgg-gtttgaacctcta
gcacggtgcagtatg--cgccaagtcatat-gaagcatcactgatgaa-tgacattgttg
t-c----aaaaa---g--ttgga-gtggaagcgtgctattgcatgcatgca-aatgat--
ttttttatgactctcga-ca-acggatatcttggctcttg-catc-gatgaa-gaa-cgc
agcgaaa-tgcgataagtggtgtgaattgcagaatcccgtgaaccatcgagtc-tttgaa
cgcaagttgcgcccgatgccatcaggctaagggcacgcctgcctgggcgtcgtgtgctgc
gtctctc-----ctgtcaatgctttcgtatcatatagataggtttgcattgcgtggatgt
gaaagattggccccttgtgcctaggtgcggtgggtctaaggac-t----agtgttttgat
ggttcg-aaacctggcaggaggtgga-ggatgttggcagc--tataaggctatcatttgt
atcccccaatattgtcgtg-tttgtcggacctagagaa-----gaacttgtttgaatccc
-aat-gga-ggc-aaa-----caaccc-tc-----aggcggttgattgccattcatatgc
gacccca
>Cypripedium_tibeticum_var._corrugatum_gi350999035
gatcgagtgaatccggtggacttgtggttactcagctcaacataggctttgcttttgcgg
tgaccctaatttgtcattgggcct-cctccaaagctttccttgtgg-gtttgaacctcta
gcacggtgcagtatg--cgccaagtcatat-gaagcatcactgatgaa-tgacattgttg
t-c----aaaaa---g--ttgga-gtggaagcgtgctattgcatgcatgca-aatgat--
ttttttatgactctcga-ca-acggatatcttggctcttg-catc-gatgaa-gaa-cgc
agcgaaa-tgcgataagtggtgtgaattgcagaatcccgtgaaccatcgagtc-tttgaa
cgcaagttgcgcccgatgccatcaggctaagggcacgcctgcctgggcgtcgtgtgctgc
gtctctc-----ctgtcaatgctttcgtatcatatagataggtttgcattgcgtggatgt
gaaagattggccccttgtgcctaggtgcggtgggtctaaggac-t----agtgttttgat
ggttcg-aaacctggcaggaggtgga-ggatgttggcagc--tataaggctatcatttgt
atcccccaatattgtcgtg-tttgtcggacctagagaa-----gaacttgtttgaatccc
-aat-gga-ggc-aaa-----caaccc-tc-----aggcggttgattgccattcatatgc
gacccca
>Cypripedium_tibeticum_gi350999056
gatcgagtgaatccggtggacttgtggttactcagctcaacataggctttgcttttgcgg
tgaccctaatttgtcattgggcct-cctccaaagctttccttgtgg-gtttgaacctcta
gcacggtgcagtatg--cgccaagtcatat-gaagcatcactgatgaa-tgacattattg
t-c----aaaaa---g--ttgga-gtggaagcgtgctattgcatgcatgca-aatgat--
ttttttatgactctcga-ca-acggatatcttggctcttg-catc-gatgaa-gaa-cgc
agcgaaa-tgcgataagtggtgtgaattgcagaatcccgtgaaccatcgagtc-tttgaa
cgcaagttgcgcccgatgccatcaggctaagggcacgcctgcctgggcgtcgtgtgctgc
gtctctc-----ctgtcaatgctttcgtatcatatagataggtttgcattgcgtggatgt
gaaagattggccccttgtgcctaggtgcggtgggtctaaggac-t----agtgttttgat
ggttcg-aaacctggcaggaggtgga-ggatgttggcagc--tataaggctatcatttgt
atcccccaatattgtcgtg-tttgtcggacctagagaa-----gaacttgtttgaatccc
-aat-gga-ggc-aaa-----caaccc-tc-----aggcggttgattgccattcatatgc
gacccca
>Cypripedium_calcicola_gi350999055
gatcgagtgaatccggtggacttgtggttactcagctcaacataggctttgcttttgcgg
tgaccctaatttgtcattgggcct-cctccaaagctttccttgtgg-gtttgaacctcta
gcacggtgcagtatg--cgccaagtcatat-gaagcatcactgatgaa-tgacattattg
t-c----aaaaa---g--ttgga-gtggaagcgtgctattgcatgcatgca-aatgat--
ttttttatgactctcga-ca-acggatatcttggctcttg-catc-gatgaa-gaa-cgc
agcgaaa-tgcgataagtggtgtgaattgcagaatcccgtgaaccatcgagtc-tttgaa
cgcaagttgcgcccgatgccatcaggctaagggcacgcctgcctgggcgtcgtgtgctgc
gtctctc-----ctgtcaatgctttcgtatcatatagataggtttgcattgcgtggatgt
gaaagattggccccttgtgcctaggtgcggtgggtctaaggac-t----agtgttttgat
ggttcg-aaacctggcaggaggtgga-ggatgttggcagc--tataaggctatcatttgt
atcccccaatattgtcgtg-tttgtcggacctagagaa-----gaacttgtttgaatccc
-aat-gga-ggc-aaa-----caaccc-tc-----aggcggttgattgccattcatatgc
gacccca
>Cypripedium_aff._tibeticum_JHL-2011_gi350999036
gatcgagtgaatccggtggacttgtggttactcagctcaacataggctttgcttttgcgg
tgaccctaatttgtcattgggcct-cctccaaagctttccttgtgg-gtttgaacctcta
gcacggtgcagtatg--cgccaagtcatat-gaagcatcactgatgaa-tgacattgttg
t-c----aaaaa---g--ttgga-gtggaagcgtgctattgcatgcatgca-aatgat--
ttttttatgactctcga-ca-acggatatcttggctcttg-catc-gatgaa-gaa-cgc
agcgaaa-tgcgataagtggtgtgaattgcagaatcccgtgaaccatcgagtc-tttgaa
cgcaagttgcgcccgatgccatcaggctaagggcacgcctgcctgggcgtcgtgtgctgc
gtctctc-----ctgtcaatgctttcgtatcatatagataggtttgcattgcgtggatgt
gaaagattggccccttgtgcctaggtgcggtgggtctaaggac-t----agtgttttgat
ggttcg-aaacctggcaggaggtgga-ggatgttggcagc--tataaggctatcatttgt
atcccccaatattgtcgtg-tttgtcggacctakagaa-----gaacttgtttgaatccc
-aat-gga-ggc-aaa-----caaccc-tc-----aggcggttgattgccattcatatgc
gacccca
>Cypripedium_rubitinctum_gi350999052
gatcgagtgaatccggtggacttgtggttactcagctcaacataggctttgcttttgcgg
tgaccctaatttgtcattgggcct-cctccaaagctttccttatgg-gtttgaacctcta
gcacggtgcagtatg--cgccaagtcatat-gaagcatcactgatgaa-tgacattattg
t-c----aaaaa---g--ttgga-gtggaagcgtgctattgcatgcatgca-aatgat--
ttttttatgactctcga-ca-acggatatcttggctcttg-catc-gatgaa-gaa-cgc
agcgaaa-tgcgataagtggtgtgaattgcagaatcccgtgaaccatcgagtc-tttgaa
cgcaagttgcgcccgatgccatcaggctaagggcacgcctgcctgggcgtcgtgtgctgc
gtctctc-----ctgtcaatgctttcgtatcatatagataggtttgcattgcgtggatgt
gaaagattggccccttgtgcctaggtgcggtgggtctaaggac-t----agtgttttgat
ggttcg-aaacctggcaggaggtgga-ggatgttggcagc--tataaggctatcatttga
atcccctaatattgtcgtg-tttgtcggacctagagaa-----gaacttgtttgaatccc
-aat-gga-ggc-aaa-----caaccc-tc-----aggcggttgattgccattcatatgc
gacccca
>Cypripedium_aff._macranthos_JHL-2011_gi350999049
gatcgagtgaatccggtggacttgtggttactcagctcgacataggctttgcttttgcgg
tgaccctaatttgtcattgggcct-cctccaaagctttccttgtgg-gtttgaacctcta
gcacggtgcagtatg--cgccaagtcatat-gaagcatcactgatgaa-tgacattattg
t-c----aaaaa---g--ttgga-gtggaagcgtgctattgcatgcatgca-aatgaa--
ttttttatgactctcga-ca-acggatatcttggctcttg-catc-gatgaa-gaa-cgc
agcgaaa-tgcgataagtggtgtgaattgcagaatcccgtgaaccatcgagtc-tttgaa
cgcaagttgcgcccgatgccatcaggctaagggcacgcctgcctgggcgtcgtgtgctgc
gtctctc-----ctgtcaatgctttcgtatcatatagacaggtttgcattgcgtggatgt
gaaagattggccccttgtgcctaggtgcggtgggtctaaggac-t----agtgttttgat
ggttcg-aaacctggcaggaggtgga-ggatgttggcagc--tataaggctatcatttga
atcccccaatattgtcgtg-tttgtcggacctagagaa-----gaacatgtttgaatccc
-aat-gga-ggc-aaa-----caaccc-tc-----gggcggttgattgccattcatatgc
gacccca
>Cypripedium_yunnanense_gi350999059
gatcgagtgaatccggtggacttgtggttactcagctcgacataggctttgcttttgcgg
tgaccctaatttgtcattgggcct-cctccaaagctttccttgtgg-gtttgaacctcta
gcacggtgcagtatg--cgccaagtcatat-gaagcatcactgatgaa-tgacattattg
t-c----aaaaa---g--ttgga-gtggaagcgtgctattgcatgcatgca-aatgaa--
ttttttatgactctcga-ca-acggatatcttggctcttg-catc-gatgaa-gaa-cgc
agcgaaa-tgcgataagtggtgtgaattgcagaatcccgtgaaccatcgagtc-tttgaa
cgcaagttgcgcccgatgccatcaggctaagggcacgcctgcctgggcgtcgtgtgctgc
gtctctc-----ctgtcaatgctttcgtatcatatagataggtttgcattgcgtggatgt
gaaggattggccccttgtgcctaggtgcggtgggtctaaggac-t----agtgttttgat
ggttcg-aaacctggcaggaggtgga-ggatgttggcagc--tataaggctatcatttga
atcccccaatattgtcgtg-tttgtcggacctagagaa-----gaacatgtttgaatccc
-aat-gga-ggc-aaa-----caaccc-tc-----gggcggttgattgccattcatatgc
gacccca
>Cypripedium_franchetii_gi350999042
gatcgagtgaatccggtggacttgtggttactcagctcgacataggctttgcttttgcgg
cgaccctaatttgtcattgggcct-cctccaaagctttccttgtgg-gtttgaacctcta
gcacggtgcagtatg--cgccaagtcatat-gaagcatcactgatgaa-tgacattattg
t-c----aaaaa---g--ttgga-gtggaagcgtgctattgcatgcatgca-aatgaa--
ttttttatgactctcga-ca-acggatatcttggctcttg-catc-gatgaa-gaa-cgc
agcgaaa-tgcgataagtggtgtgaattgcagaatcccgtgaaccatcgagtc-tttgaa
cgcaagttgcgcccgatgccatcaggctaagggcacgcctgcctgggcgtcgtgtgctgc
gtctctc-----ctgtcaatgctttcgtatcatatagataggtttgcattgcgtggatgt
gaaggattggccccttgtgcctaggtgcggtgggtctaaggac-t----agtgttttgat
ggttcg-aaacctggcaggaggtgga-ggatgttggcagc--tataaggctatcatttga
atcccccaatattgtcgtg-tttgtcggacctagagaa-----gaacatgtttgaatccc
-aat-gga-ggc-aaa-----caaccc-tc-----gggcggttgattgccattcatatgc
gacccca
>Cypripedium_segawae_gi2765645
gatcgagtgaatccggtggacttgtggttactcagctcgccataggctttgcttttgcgg
tgaccctaatttgtcattgggcct-cctccaaagctttccttgtgg-gtttgaacctcta
gcacggtgcagtatg--cgccaagtcatat-gaatcatcaccgatgaa-tgacattattg
t-c---caaaaa---g--ttgga-gtagaagcgtgctattgcatgcatgca-atagaa--
tattttatgactctcga-ca-agggatatcttggctcttg-catcggatgaa-gaa-cgc
agcgaaattgtgataagtggtgtgaattgcagaatcccgtgaaccatcgagta-tgtgaa
cgcaagttgcgcccgatgccatcaggctaagggcacgcctgcctgggcgtcgtgtgctgc
gtctctc-----ctgtcaatgctttcctgtcatatcgataggtttgcattgtgtggatgt
gaaagattggccccttgtgcctaggtgcggtgggtctaaggac-t----agtgttttgat
ggttcg-aaacctggcaggaggtgga-ggatgttggcagc--tataaggttgtcatgtga
atccccc-atattgtcgtg-tttgtcggacctggagaa-----gaacctgtttgaatccc
-aat-gga-ggc-aaa-----caaccc-tc-----gggcggttgattgccattcatatgc
gacccca
>Cypripedium_parviflorum_gi147883902
??????????????ggtggacttgtggttactcagctcgccataggctttgcttttgcgg
tgaccctaatttgtcattgggcct-cctccaaagctttccttgtgg-gtttgaacctcta
gcacggtgcagtatg--caccaagtcatat-gaagcattgccgatgaa-tgacattattg
t-c----aaaaa---g--ttgga-gtggaagcgtgctactgcatgcatgca-aatgaa-t
ttttttatgactctcga-ca-acggatatcttggctcttg-catc-gatgaa-gaa-cgc
agcgaaa-tgcgataagtggtgtgaattgcagaatcccgtgaaccatcgagtc-tttgaa
cgcaagttgcgcccgatgccatcaggctaagggcacgcctgcctgggcgtcgtgtgctgc
gtctctc-----ctgtcaatgctttcccatcatatagataggtttgcattgtgtggatgt
gaaagattggccccttgtgcctaggtgcggtgggtctaagaactt----aatgttttgat
ggttcg-aaacctggcaggaggtgga-ggatgttggcagctatataaggctatcatttga
atcccccaatattgtcgcg-tttgttggacctagagaa-----gaacatgtttgaatccc
-aat-gga-ggc-aaa-----caaccc-tc-----gggcggttgattgccattcatat??
???????
>Cypripedium_kentuckiense_gi350999045
gatcgagtgaatctggtggacttgtggttactcagctcgccataggctttgcttttgcgg
tgaccctaatttgtcattgggcct-cctccaaagctttccttgtgg-gtttgaacctcta
gcacggtgcagtatg--caccaagtcatat-gaagcattgccgatgaa-tgacattattg
t-c----aaaaa---g--ttgga-gtggaagcgtgctactgcatgcatgca-aatgaa-t
ttttttatgactctcga-ca-acggatatcttggctcttg-catc-gatgaa-gaa-cgc
agcgaaa-tgcgataagtggtgtgaattgcagaatcccgtgaaccatcgagtc-tttgaa
cgcaagttgcgcccgatgccatcaggctaagggcacgcctgcctgggcgtcgtgtgctgc
gtctctc-----ctgtcaatgctttcccatcatatagataggtttgcattgtgtggatgt
gaaagattggccccttgtgcctaggtgcggtgggtctaagaactt----aatgttttgat
ggttcg-aaacctggcaggaggtgga-ggatgttggcagctatataaggctatcatttga
atcccccaatattgtcgcg-tttgttggacctagagaa-----gaacatgtttgaatccc
-aat-gga-ggc-aaa-----caaccc-tc-----gggcggttgattgccattcatatgc
gacccca
>Cypripedium_parviflorum_var._pubescens_gi2765644
gatcgagtgaatctggtggacttgtggttactcagctcgccataggctttgcttttgcgg
tgaccctaatttgtcattgggcct-cctcccaagctttccttgtgg-gtttgaacctcta
gcacggtgcagtatg--caccaagtcatat-gaagcattgccgatgaa-tgacattattg
t-c----caaaa---g--ttgga-gtggaagcgtgctactgcatgcatgca-aatgaa-t
ttttttatgactctcga-ca-acggatatcttggctcttg-catc-gatgaa-gaa-cgc
agcgaaa-tgcgataagtggtgtgaattgcagaatcccgtgaaccatcgagtc-tttgaa
cgcaagttgcgcccgatgccatcaggctaagggcacgcctgcctgggcgtcgtgtgctgc
gtctctc-----ctgtcaatgctttcccatcatatagataggtttgcattgtgtggatgt
gaaagattggccccttgtgcctaggtgcggtgggtctaagaactt----aatgttttgat
ggttcg-aaacctggcaggaggtgga-ggatgttggcagctatataaggctatcatttga
atccccc-atattgtcgcg-tttgttggacctagagaa-----gaacatgtttgaatccc
-aat-gga-ggc-aaa-----caaccc-tc-----gggcggttgattgccattcatatgc
gacccca
>Cypripedium_montanum_gi147883904
??????????????ggtggacttgtggttactcagctcgccataggctttgcttttgcgg
tgaccctaatttgtcattgggcct-cctccaaagctttccttgtgg-gtttgaacctcta
gcacggtgcagtatg--caccaagtcatat-gaagcatcgccgatgaa-tgacattattg
t-c----aaaaa---g--ttgga-gtggaagcgtgctactgcatgcatgca-aatgaa-t
ttttttatgactctcga-ca-acggatatcttggctcttg-catc-gatgaa-gaa-cgc
agcgaaa-tgcgataagtggtgtgaattgcagaatcccgtgaaccatcgagtc-tttgaa
cgcaagttgcgcccgatgccatcaggctaagggcacgcctgcctgggcgtcgtgtgatgc
gtctctc-----ctgtcaatgctttcccatcatatagataagtttgcattgtgtggatgt
gaaagattggccccttgtgcctaggtgcggtgggtctaagaactt----agtgttttgat
ggttcg-aaacctggcaggaggtgga-ggatgttggcagctatataaggctatcatttga
atcccccaatattgtcgcg-tttgttggacctagagaa-----gaacctgtttgaatccc
-aat-gga-ggc-aaa-----caacccttc-----gggcggttgattgctattcatat??
???????
>Cypripedium_candidum_gi147883905
??????????????ggtggacttgtggttactcagctcgccataggctttgcttttgcgg
tgaccctaatttgtcattgggcct-cctccaaagctttccttgtgg-gtttgaacctcta
gcacggtgcagtatg--caccaagtcatat-gaagcatcgccgatgaa-tgacattattg
t-c----aaaaa---g--ttgga-gtggaagcgtgctactgcatgcatgca-aatgaa-t
ttttttatgactctcga-ca-acggatatcttggctcttg-catc-gatgaa-gaa-cgc
agcgaaa-tgcgataagtggtgtgaattgcagaatcccgtgaaccatcgagtc-tttgaa
cgcaagttgcgcccgatgccatcaggctaagggcacgcctgcctgggcgtcgtgtgctgc
gtctctc-----ctgtcaatgctttcccatcatatagataggtttgcattgtgtggatgt
gaaagattggccccttgtgcctaggtgcggtgggtctaagaactt----agtgttttgat
ggttcg-aaacctggcaggaggtgga-ggatgttggcagc--tataaggctatcatttga
atcccccaatattgtcgtg-tttgttggacctagagaa-----gaacctgtttgaatccc
-aatggga-ggc-aaa-----caaccc-tc-----gggcggttgattgccattcatat??
???????
>Cypripedium_macranthos_gi2765647
gatcgagtgaatccggtggacttgtggttactcagctcgacataggctttgcttttgcgg
tgaccctaatttgtcattgggcct-ccccccaagctttccttgtgg-gtttgaacctcta
gcacggtgcagtatg--cgccaagtcatat-gaagcatcactgatgaa-tgacattattg
t-c---caaaaa---g--ttgga-gtggaagcgtgctattgcatacatgca-aatgaa--
ttttttatgactctcga-ca----------------------------------------
------------tatcgtggtgtga-tcgcagaatcccgtgaaccatcgagtc-tttgaa
cgcaagttgcgcccgatgccatcaggctaagggaacgcctgcctgggcgtcgtgtgctgc
gtctctc-----ctgtcaatggttatacgtcatatagacaggtttgcattgcgtggatgt
gaaagattggccccttgtgcctaggtgcggtgggtctaaggac-t----agtgttttgat
ggttcg-aaacctggcaggaggtgga-ggatgttggcagc--tataaggctatcatttga
atccccc-atattgtcgtg-tttgtcggacctagagaa-----gaacatgtttgaatccc
-aat-ggg-ggc-aaa-----caaccc-tc-----gggcggttgattgccattcatatgc
gacccca
>Cypripedium_himalaicum_gi2765648
gatcgagtgaatccggtggacttgtggttactcagctcgacataggctttgcttttgcgg
tgaccctaacttgtcattgggcct-cctcccaagctttccttgtgg-gtgtgaacctcta
gcacggtgcagtatg--cgccaagtcatat-gaagcatcactgaggaa-tgacattattg
t-c---ccaaaa---g--ctaga-gtggaagcgtgctcttgcatgcatgcataatgaa-t
tttttattgactctcga-ca----------------------------------------
-------------tatgtggtgtgaattgcagaatcccgtgaaccatcgagtc-tttgaa
cgcaagttgcgcccgatgccatcaggctaagggcacgcctgcctgggcgtcgtgtgctgc
gtctctc-----ctatcaatgctttcctatcatatagattggtttgcattgcgtggatgc
gaaagattggccccttgtgcctaggtgcggtgggtctaaggac-t----agtgttttgat
ggttcg-aaacctggcaggaggtgga-ggatgttggcagc--tataaggctatcgtttga
acccccc-atattgtcgtg-tttgtcggacctagagaa-----gaacctgtttgaatccc
-aat-gga-ggc-aaa-----caaccc-tc-----gggcggttgattgccattcatattg
cgaccca
>Cypripedium_californicum_gi2765657
gatcgagtgaatctggaggacctgtggtaactcagctcgtcgt-ggcactgcttttgtcg
tgaccctgctttgttgttgggcct-cctcaagagctttcatggcag-gtttgaa-cttta
gtacggtgcagtttg--cgccaagtcatat-aaagcatcactgatgaa-tgacattattg
t-c--agaaaaa---a--tcaga-ggggcagtatgctactga--gcatgcc-agtgaa--
-tttttatgactctcg--ca-acggatatcttggctctaa-catc-gatgaa-gaa-cgc
agctaaa-tgcgataagtggtgtgaattgcagaatcccgtgaaccatcgagtc-tttgaa
cgcaagttgcgctcgaggccatcaggctaagggcacgcctgcctgggcgtcgtgtgttgc
gtctctc-----ctaccaatgcttgcttggcatatcgctaagctggcattatacggatgt
gaatgattggccccttgtgcctaggtgcggtgggtctaaggat-t----gttgctttgat
gggtag-gaatgtggcacgaggtgga-gaatgctaacagt--cataaggctgctatttga
atccccc-atgttgttgtattttttcgaacctacacaa-----gaacctaattgaacccc
-aat-gga-gctaaaa-----taacca-tt-----gggcagttgatttccattcagatgc
gacccca
>Cypripedium_palangshanense_gi350999050
gatggagtgaatctggatgacctgtggttactcggcttaccat--gtcatgcttttgtgg
tgactcagattggccattgggcca-cctcgagagctttcatgatgg-gcttgaacctcaa
gaacggcacagtttg--tgccaagtcattt-gaagcatcaccgatgaa-tgacattcttg
t-c---agaaaa---g--tcgga-ggggcgacgtgctgttgcatgtgtgct-aatgaa--
tttatgatgactctcgg-ca-acggatatcttggctcttg-catc-gatgaa-gaa-cgc
agcgaaa-tgcgataagtagtgtgaattgcagaatcccgtgaaccatcgagtt-tttgaa
cgcaagttgcgcccgaggccatcaggctaagggcacgcctgcctgggcgtcgtgtgctac
atctctcct---ctgccaatgcttgatcggcatacagctaggttatcattgtgcggatgt
gaaatattggccccttgtgcttaggtgcgatgggtctaaggat-t----ggtattttcat
ggccca-gaacctagcaggaggtgga-ggatgttggcagt--cgcaaggctattttttta
atcacgc-atgttggtgca-tatgctgggcctgcaaaa-----gaacaaatttgaacccc
caat-gga-agaaaag-----caaccc-tc-----gggcggttgatttccatttagatgc
gacccca
>Cypripedium_fasciculatum_gi2765656
gatcgagtgaatccggaggacccgtggttacacggctcaccgt-ggctttgctctcgtgg
tgaacccggtttgcgaccgggccg-cctcgggaactttcatggcgg-gtttgaacgtcta
gcgcggcgcagtttg--cgccaagtcatat-ggagcgtcaccgatgga-tggcatttttg
t-c---aagaaa---aactcgga-ggggcggcgt-ctgttgc--gcgtgcc-aatgaa--
tttatgacgactctcgg-ca-acgggatatctggctcttg-catc-gatgaa-gaa-cgc
agcgaaa-tgcgataagtggtgtgaattgcagaatcccgcgaaccatcgagtc-tttgaa
cgcaagttgcgcccgaggccatcaggctaagggcacgcctgcctgggcgtcgtgtgctgc
gtctctc-----ctgataatgcttgattggcatgcggctagtctgtcattgtgaggacgt
gaaagattggccccttgcgcctaggtgcggcgggtctaagcat-c----ggtgttctgat
ggcccg-gaacttggcagtaggtgga-ggatgctggcagc--cgcaaggctgccgttcga
atccccc-gtgttgtcgta-ctcgtcaggcctacagaa-----gaacctgtttgaacccc
cagt-gga-cgcaaaa-----ccgccc-tc-----gggcgg-tgatttccattcagatgc
gacccca
>Cypripedium_fasciculatum_gi350999061
gatcgagtgaatccggaggacccgtggttacacggctcaccgt-ggctttgctctcgtgg
tgaacccggtttgcgaccgggccg-cctcgggaactttcatggcgg-gtttgaacgtcta
gcgcggcgcagtttg--cgccaagtcatat-ggagcgtcaccgatgga-tggcatttttg
t-c---aagaaa---aactcgga-ggggcggcgt-ctgttgc--gcgtgcc-aatgaa--
tttatgacgactctcgg-ca-acgggatatctggctcttg-catc-gatgaa-gaa-cgc
agcgaaa-tgcgataagtggtgtgaattgcagaatcccgcgaaccatcgagtc-tttgaa
cgcaagttgcgcccgaggccatcaggctaagggcacgcctgcctgggcgtcgtgtgctgc
gtctctc-----ctgataatgcttgattggcatgcggctagtctgtcattgtgaggacgt
gaaagattggccccttgcgcctaggtgcggcgggtctaagcat-c----ggtgttctgat
ggcccg-gaacttggcagtaggtgga-ggatgctggcagc--cgcaaggctgccgttcga
atccccc-gtgttgtcgta-ctcgtcaggcctacagaa-----gaacctgtttgaacccc
cagt-gga-cgcaaaa-----ccgccc-tc-----gggcgg-tgatttccattcagatgc
gacccca
>Cypripedium_japonicum_gi147883906
?????????????????????????????????????????????????????????tgg
---------------attgggcct-cctcaggagctttcatggcgg-gttcaaaccttta
gcacggcgcagtttg--tgccaagtcatat-gaagcatccctgatgaa-tggcattgttg
t-t---aaaaaa---g--ttggagggggcggcatgttgt-gt--gcatgct-aatgaatt
gtttggacgactctcgg-ca-acggatatcttggctcttg-catc-gatgaa-gaa-cgc
agcgaaa-tgcgataagtggtgtgaattgcagaatcccgtgaaccatcgagta-tttgaa
cgcaagttgcgcccaaggccatcaggctaagggcacgcctgcctgggcgtcgtgtgctgc
atctctc-----ccgccaatgcttgcccagcatatagctaggttagcattgtgcaga--t
gaaatattggccccttgtgcttaggtgcggtgggtctaa-gat-t----ggtgttttgat
agctca-gaattcggcaggaggtgga-gaatgttggtagc--tgtaaggctgtcatttga
atccccc-atgttgtcgta-tttgttgaacctataaaa------nacttgtttgaacccc
-aat-gaa-ggaaaaa-----tgaccc-ta-----agtcggttgat??????????????
???????
>Cypripedium_formosanum_gi2765649
gattgagtgaatatggaggacatgtggttacttggctcgtcag-tgctttgcttttgtgg
tgacctta-------attgggcct-ccttaggagctttcatggcgg-gttcaaaccttta
gcacggcgcagtttg--tgccaagtcatat--aagcatccctgatgaa-tggcattgttg
t-t---aaaaaa---g--tcgga-ggggcggcatgctgttgt--gcatgct-aatgaa-t
tttttgatgactctcg--ca-acgga-a-cttggctctttacatccgatgaa-gaa-cgc
agcgaaa-tgcgataagtggtgtgaattgcagaatcccgtgaaccatcgagta-tttgaa
cgcaagttgcgcccaaggccatcaggctaagggcacgcctgcctgggcgtcgtgtgctgc
atctctc-----ctnccaatgcttgcccagcatatagctaggttagcattgtgcgga--t
gaaatattggccccttgtgcttaggtgcggtgggtctaaggat-t----agtattttgat
agctcg-gaactcggcaggaggtgga-gaatgttggtagc--tgcaaggctgccatttga
attcccc-atgttgtcgta-tttgttgaacctataaaa-----gaacttgtttgaacccc
-aat-gaa-ggaaaaa-----tgaccc-tt-----gggcggttgattttcattcagatgc
aacccca
>Cypripedium_debile_gi350999063
gattgagtgaattcagaggaccagtggctacttggctcaccggtggctttgcttccgtgt
t------------------------------gaacattaatggcag-gtttgaacctcca
gcccggcgcagtttg-acgccaagttatat-gaagcatcactggtgaa-tgacatcgttg
t-t---cgaaaa---g--tggga-cgggtggcatgttgctat--ttgtgcc-aatgaa--
atttttatgactctcgg-ca-acggatatcttggctcttg-catc-gatgaa-gaa-cgc
agcgaaa-tgcgataagtggtgtgaattgcagaatcccgtgaatcatcgagtt-tttgaa
cgcaagttgcgcccaaggccatcaggttaagggcacgcctgcttgggcgttgtgcattgc
atctctc-----ctatcaattcttgtctagcttatagttaggctggtgttgtgtggaagt
gaatgattgaccccttgtgcctcggtgcgatgggtctaagagc-t----ggtgttttgat
ggccca-acatttggcaggaggtggt-ggacgccggctat--cgcaaggctattgttcga
aaccccc-atgttgtcaaa-ttttttggacctttaaaa-----gatcctatttgaaccct
-tat-gga-ggaacaa-----tgaccc-tt-----gggtgattgactgccattcagatgc
aacccca
>Cypripedium_debile_gi350999060
gattgagtgaattcagaggaccagtggctacttggctcaccggtggctttgcttccgtgt
t------------------------------gaacattaatggcag-gtttgaacctcca
gcccggcgcagtttg-acgccaagttatat-gaagcatcactggtgaa-tgacatcgttg
t-t---cgaaaa---g--tggga-cgggtggcatgttgctat--ttgtgcc-aatgaa--
atttttatgactctcgg-ca-acggatatcttggctcttg-catc-gatgaa-gaa-cgc
agcgaaa-tgcgataagtggtgtgaattgcagaatcccgtgaatcatcgagtt-tttgaa
cgcaagttgcgcccaaggccatcaggttaagggcacgcctgcttgggcgttgtgcattgc
atctctc-----ctatcaattcttgtctagcttatagttaggctggtgttgtgtggaagt
gaatgattgaccccttgtgcctcggtgcgatgggtctaagagc-t----ggtgttttgat
ggccca-acatttggcaggaggtggt-ggacgccggctat--cgcaaggctattgttcga
aaccccc-atgttgtcaaa-ttttttggacctttaaaa-----gatcctatttgaaccct
-tat-gga-ggaacaa-----tgaccc-tt-----gggtgattgactgccattcagatgc
aacccca
>Cypripedium_debile_gi350999062
gattgagtgaattcagaggaccagtggctacttggctcaccggtggctttgcttccgtgt
t------------------------------gaacattaatggcag-gtttgaacctcca
gcccggcgcagtttg-acgccaagttatat-gaagcatcactagtgaa-tgacatcgttg
t-t---cgaaaa---g--tggga-cgggtggcatgttgctat--ttgtgcc-aatgaa--
atttttatgactctcgg-ca-acggatatcttggctcttg-catc-gatgaa-gaa-cgc
agcgaaa-tgcgataagtggtgtgaattgcagaatcccgtgaatcatcgagtt-tttgaa
cgcaagttgcgcccaaggccatcaggttaagggcacgcctgcttgggcgttgtgcattgc
atctctc-----ctatcaattcttgtctagcttatagttaggctggtgttgtgtggaagt
gaatgattgaccccttgtgcctcggtgcgatgggtctaagagc-t----ggtgttttgat
ggccca-acatttggcaggaggtggt-ggacgccggctat--cgcaaggctattgttcga
aaccccc-atgttgtcaaa-ttttttggacctttaaaa-----gatcctatttgaaccct
-tat-gga-ggaacaa-----tgaccc-tt-----gggtgattgactgccattcagatgc
aacccca
>Cypripedium_acaule_gi2765650
?atcgagtgaatccggaggacctgtggttattcggcttgccgagggctttgcttttgtgg
tgacccaaatttgtcgttgggcct-cctcgggagctttcatggcag-gtttcaaactcta
gcacggcacagtttg--tgccaagtcatat-gaagcatcaccgacaaa-tgacattattg
t-c---aaaaaa---g--ttgga-ggggcggtgtcctcctgt--gcatgccgaatata--
attttgatgactctcga-caagcggatatcttggctcttg-catcggatgaa-gaa-ccc
agcgaaa-tgcgataagtggtgtgaattgcaagatcccgtgaaccatcgagtcttttgaa
cgcaagttgcgcccgaggccatcaggctaagggcacgcctgcctgggcgtcgtgtgttgt
gtctctc-----ttgccaatgcctgtc---catatatctaggcttgcattgtgcggatgc
gaaagattggccccttgtgccttggcgcgttgggtctaagga--------atgttttgat
ggcccg-aaacttggcaggaggtgga-ggacattggctgc--cacaaggttgtcatttaa
atccccc-atgttatcgta-tttatcggacctatataa-----taacttgtttgaacccc
-agt-gga-ggcaaaa-----tgaccc-tt-----ggatggttgactgccattcatatgc
gacccca
>Cypripedium_irapeanum_gi347626748
gatcgagtgaatccggaggaccggtg--tactcagctcgccgggggcattgctcccgtgg
tgaccctgatttgatgccgggccg-cctcgggagcgtccatggcgg-gtttgaacctcta
gcccggcgcagtttgggcgccaagccatatgaaagcatcaccggcgaa-tggcattgtct
t-c---caaaaa---g--ccgga-gcggcggcgtgctgtc----gcgtgcc-aatgaa--
tttttgatgactctcgg-ca-acggatatcttggctcttg-catc-gatgaa-gaa-cgc
agcgaaa-tgcgataagtggtgtgaattgcagaatcccgtgaaccatcgagtc-tttgaa
cgcaagttgcgcccgaggccatcaggctaagggcacgcctgcttgggcgtcgcgcttcgt
ctctctc-----ctgccaatgcttgcccggcatacagccaggccggcgtggtgcggatgt
gaaagattggccccttgtgcctaggtgcggcgggtccaagagc-t----ggtgttttgat
ggcccg-gaacccggcaagaggtggacggatgctggcagc-------agctgccgtgcga
atccccc-atgttgtcgtg-cttgtcggacaggcagga-----gaacccttccgaacccc
-aat-gga---------------------------gggcggttgaccgccattcggatgt
gacccca
>Cypripedium_molle_gi347626747
gatcgagtgaatccggaggaccggtg--tactcagctcgccgggggcattgctcccgtgg
tgaccctgatttgatgccgggccg-cctcgggagcgtccatggcgg-gtttgaacctcta
gcccggcgcagtttgggcgccaagccatatgaaagcatcaccggcgaa-tggcattgtct
t-c---caaaaa---g--ccgga-ggggcggcgtgctgtc----gcgtgcc-aatgaa--
tttttgatgactctcgg-ca-acggatatcttggctcttg-catc-gatgaa-gaa-cgc
agcgaaa-tgcgataagtggtgtgaattgcagaatcccgtgaaccatcgagtc-tttgaa
cgcaagttgcgcccgaggccatcaggctaagggcacgcctgcttgggcgtcgcgcttcgt
ctctctc-----ctgccaatgcttgcccggcatacagccaggccggcgtggtgcggatgt
gaaagattggccccttgtgcctaggtgcggcgggtccaagagc-t----ggtgttttgat
ggcccg-gaacccggcaagaggtggacggatgctggcagc-------agctgccgtgcga
atccccc-atgttgtcgtg-cttgtcggacaggcagga-----gaacccttccgaacccc
-aat-gga---------------------------gggcggttgaccgccattcggatgt
gacccca
>Phragmipedium_schlimii_gi2765639
gatcgagataatccggaggaccggtgtactttggtctcccaggggcttccgccgctgtgg
tgaccatgatttcccatcgaacct-ccttgggagagttctctatggcaattgaacccttg
gcccggcgcagtttc-gctccaagtcaaat-gagatagaaccgacaag-ggtcttcgtcc
t-c---catggatggaccgggga-gggccggcgtgctgctgt--gccccct-taagat-t
cgtctgacaactctcgt-ca-acggatatctcggctcttg-catc-gatgaa-gaa-ccc
agcgaaa-tgtgataagtggtgtgaattgcagaatcccgtgaaccatcgagtc-tttgaa
cgcaagttgcgcccgaggccatcaggctaagggcacgcctgcctgggcgttgcgtgctgc
atctctc--ccaatgctaaggttgaacagccatactgttcggccggcgagg-------at
gagagtttggccccttgttcttcggtgcgatgggtccaagact-t----gggcttgtgac
ggtccacaaatccggcaagaggtggacggacggtggctgc--gacaaagctgttgtgcga
atgccct-atgttgtcgta-tttgatgggccggaat-------gatccctttcgaacccc
-gtc-gga-ggcacgtcgacccaaccc-at-----gggcggttgacggccattaggatgc
aacccca
>Paphiopedilum_malipoense_gi2765623
gatcgagttactccagaggatcagtttactccggtcacccatgggtgcttgctattgcgg
tgacctagatttgccatggagcct-ccttgggagttttcttgccgg-cgatcttaccctt
gcccggggcagtttt-gccccaagtcatat-gacacaataatggcgaa-ggagggggcgg
c------atttt---gcccttgaccctacaatcactcccc----ctctcca-aattat--
ttttggacaactctcag-ca-acggatatctcggctcttg-catc-gatgaa-gaa-ccc
agcgaaa-tgcgataagtggtgtgaattgcaggatcccgtgaaccatcgagtc-tttgaa
cgcaagttgcgcccaaggccatcaggccaagggcacgcctgcctgggcattgcgagtcat
atctctccc---ttaatgaggctgtacatgcatactgttcagccggtgcgg-------at
gtgagtttggccccttgttcttcggtgctgggggtctaagagc-tgcaggggcttttgat
ggtcct-aaattcggcaagaggtgga------cgaattac--aacaaaactgttgtgcga
atgctcc-aggttgtcgta-ttagatgggccagcataatctaaagacccttgtgaacccc
-act-gga-ggcacat-----caaccc-gt-----gatcagttgatggccattt-gttgc
gacccca
