# Supplementary material for: Genetic History of the Remnant Population of the Rare Orchid Cypripedium calceolus Based on Plastid and Nuclear rDNA
Source: Genes (Basel). 2021 Jun 19;12(6):940. doi: 10.3390/genes12060940 (PMC8235785; doi:10.3390/genes12060940)
Supplement: Supplementary file 1 [file genes-12-00940-s001.zip › Suplement S1. Haplotypes data matrix]

>H4
GATAAAAAAAAAAATAAAATAT-----AAATATAATAAATATAAAAAATATAATTATAAT
TAT----------AATAATAAATATAAAAATATAAAAAATATAATTATAAATTATAATAT
ATAATATAATATAAAATATAAATATAATATAAAAAATATAATATAAATATAAAAA-----
-------TATAAAAAATATAATATAATAATAAATATAAAAATATAATTATAATGTAAATA
ATAAAATAATATTATATTATATTATAATTTTATAATTATAAATATTATTATAAATATTAT
AATATTATATAATAATAATATTAAATATTATAAAAAAATATTATAAAAATAAAATATTAA
AAATATTAATATTATAAAAATATAAAATAAAAAT-------------AATAAAATATATA
AAATATAAATATAGAATATAAATATAGAATATAAATAT-------------AGAATCAAA
TAATCAAATAAGAAGAATATAAGAATGAATATAGAATGTAGAATGAGAATAAAGAAAAAT
---------------------AAGAATATAAATATAATAAGAATATAAATATAATAA---
--------------ATATAGAAATAGAATTAAGAATATAAGTTATTTCTATTTACCGAAA
ACCCCTGTTTTTCACTAGGAATCCCTGTTTTGTTTTTTTGTTTGTTGTAT-------AAG
ATTGGGATAAGATTGGTTAAAGTCGCGAATTCATAAATTCATAAAAAACTCTTTTCTTTC
ATCTTAAAAAAACCTTTGTTTGTTTTGAAAGAAAAGATATAAAGAAGATTAAGGATGGGA
GAAGAAGAATCAAATTTTTTAAAGTGGATTCTCATACTCATACATATTTGTGTAGAAAGA
GGAATAGGTACACTTCATTTAGTTCTACATTCCTTGTACTTATTTATTATTAAGTACTTT
ATCTTTTAATATTAATATTAAAAGATAAAGATTATGTTCATATTTTTTATAATAGGTAGA
CTTATCACTAATAGTCTATAGGTAGACTTATCATAAGATATCTTTATAATTATAATAGGT
>H5
GATAAAAAAAAAAATAAAATAT-----AAATATAATAAATATAAAAAATATAATTATAAT
TAT----------AATAATAAATATAAAAATATAAAAAATATAATTATAAATTATAATAT
ATAATATAATATAAAATATAAATATAATATAAAAAATATAATATAAATATAAAAA-----
-------TATAAAAAATATAATATAATAATAAATATAAAAATATAATTATAATGTAAATA
ATAAAATAATATTATATTATATTATAATTTTATAATTATAAATATTATTATAAATATTAT
AATATTATATAATAATAATATTAAATATTATAAAAAAATATTATAAAAATAAAATATTAA
AAATATTAATATTATAAAAATATAAAATAAAAATATAAAATAAAAATAATAAAATATATA
AAATATAAATATAGAATATAAATATAGAATATAAATAT-------------AGAATCAAA
TAATCAAATAAGAAGAATATAAGAATGAATATAGAATGTAGAATGAGAATAAAGAAAAAT
AAGAATATAAATTTAAAAAATAAGAATATAAATATAATAAGAATATAAATATAATAA---
--------------ATATAGAAATAGAATTAAGAATATAAGTTATTTCTATTTACCGAAA
ACCCCTGTTTTTCACTAGGAATCCCTGTTTTGTTTTTTTGTTTGTTGTATGTTGTATAAG
ATTGGGATAAGATTGGTTAAAGTCGCGAATTCATAAATTCATAAAAAACTCTTTTCTTTC
ATCTTAAAAAAACCTTTGTTTGTTTTGAAAGAAAAGATATAAAGAAGATTAAGGATGGGA
GAAGAAGAATCAAATTTTTTAAAGTGGATTCTCATACTCATACATATTTGTGTAGAAAGA
GGAATAGGTACACTTCATTTAGTTCTACATTCCTTGTACTTATTTATTATTAAGTACTTT
ATCTTTTAATATTAATATTAAAAGATAAAGATTATGTTCATATTTTTTATAATAGGTAGA
CTTATCACTAATAGTCTATAGGTAGACTTATCATAAGATATCTTTATAATTATAATAGGT
>H6
GATAAAAAAAAAAATAAAATAT-----AAATATAATAAATATAAAAAATATAATTATAAT
TAT----------AATAATAAATATAAAAATATAAAAAATATAATTATAAATTATAATAT
ATAATATAATATAAAATATAAATATAATATAAAAAATATAATATAAATATAAAAA-----
-------TATAAAAAATATAATATAATAATAAATATAAAAATATAATTATAATGTAAATA
ATAAAATAATATTATATTATATTATAATTTTATAATTATAAATATTATTATAAATATTAT
AATATTATATAATAATAATATTAAATATTATAAAAAAATATTATAAAAATAAAATATTAA
AAATATTAATATTATAAAAATATAAAATAAAAAT-------------AATAAAATATATA
AAATATAAATATAGAATATAAATATAGAATATAAATAT-------------AGAATCAAA
TAATCAAATAAGAAGAATATAAGAATGAATATAGAATGTAGAATGAGAATAAAGAAAAAT
AAGAATATAAATTTAAAAAATAAGAATATAAATATAATAAGAATATAAATATAATAA---
--------------ATATAGAAATAGAATTAAGAATATAAGTTATTTCTATTTACCGAAA
ACCCCTGTTTTTCACTAGGAATCCCTGTTTTGTTTTTTTGTTTGTTGTATGTTGTATAAG
ATTGGGATAAGATTGGTTAAAGTCGCGAATTCATAAATTCATAAAAAACTCTTTTCTTTC
ATCTTAAAAAAACCTTTGTTTGTTTTGAAAGAAAAGATATAAAGAAGATTAAGGATGGGA
GAAGAAGAATCAAATTTTTTAAAGTGGATT------CTCATACATATTTGTGTAGAAAGA
GGAATAGGTACACTTCATTTAGTTCTACATTCCTTGTACTTATTTATTATTAAGTACTTT
ATCTTTTAATATTAATATTAAAAGATAAAGATTATGTTCATATTTTTTATAATAGGTAGA
CTTATCACTAATAGTCTATAGGTAGACTTATCATAAGATATCTTTATAATTATAATAGGT
>H10
GATAAAAAAAAAAATAAAATAT-----AAATATAATAAATATAAAAAATATAATTATAAT
TAT----------AATAATAAATATAAAAATATAAAAAATATAATTATAAATTATAATAT
ATAATATAATATAAAATATAAATATAATATAAAAAATATAATATAAA-------------
-------TATAAAAAATATAATATAATAATAAATATAAAAATATAATTATAATGTAAATA
ATAAAATAATATTATATTATATTATAATTTTATAATTATAAATATTATTATAAATATTAT
AATATTATATAATAATAATATTAAATATTATAAAAAAATATTATAAAAATAAAATATTAA
AAATATTAATATTATAAAAATATAAAATAAAAAT-------------AATAAAATATATA
AAATATAAATATAGAATATAAATATAGAATATAAATAT-------------AGAATCAAA
TAATCAAATAAGAAGAATATAAGAATGAATATAGAATGTAGAATGAGAATAAAGAAAAAT
AAGAATATAAATTTAAAAAATAAGAATATAAATATAATAAGAATATAAATATAATAA---
--------------ATATAGAAATAGAATTAAGAATATAAGTTATTTCTATTTACCGAAA
ACCCCTGTTTTTCACTAGGAATCCCTGTTTTGTTTTTTTGTTTGTTGTATGTTGTATAAG
ATTGGGATAAGATTGGTTAAAGTCGCGAATTCATAAATTCATAAAAAACTCTTTTCTTTC
ATCTTAAAAAAACCTTTGTTTGTTTTGAAAGAAAAGATATAAAGAAGATTAAGGATGGGA
GAAGAAGAATCAAATTTTTTAAAGTGGATT------CTCATACATATTTGTGTAGAAAGA
GGAATAGGTACACTTCATTTAGTTCTACATTCCTTGTACTTATTTATTATTAAGTACTTT
ATCTTTTAATATTAATATTAAAAGATAAAGATTATGTTCATATTTTTTATAATAGGTAGA
CTTATCACTAATAGTCTATAGGTAGACTTATCATAAGATATCTTTATAATTATAATAGGT
>H12
GATAAAAAAAAAAATAAAATAT-----AAATATAATAAATATAAAAAATATAATTATAAT
TATATATAATTATAATAATAAATATAAAAATATAAAAAATATAATTATAAATTATAATAT
-------AATATAAAATATAAATATAATATAAAAAATATAATATAAATATAAAAA-----
-------TATAAAAAATATAATATAATAATAAATATAAAAATATAATTATAATGTAAATA
ATAAAATAATATTATATTATATTATAATTTTATAATTATAAATATTATTATAAATATTAT
AATATTATATAATAATAATATTAAATATTATAAAAAAATATTATAAAAATAAAATATTAA
AAATATTAATATTATAAAAATATAAAATAAAAAT-------------AATAAAATATATA
AAATATAAATATAGAATATAAATATAGAATATAAATAT-------------AGAATCAAA
TAATCAAATAAGAAGAACATAAGAATGAATATAGAATGTAGAATGAGAATAAAGAAAAAT
AAGAATATAAATTTAAAAAATAAGAATATAAATATAATAAGAATATAAATATAATAA---
--------------ATATAGAAATAGAATTAAGAATATAAGTTATTTCTATTTACCGAAA
ACCCCTGTTTTTCACTAGGAATCCCTGTTTTGTTTTTTTGTTTGTTGTATGTTGTATAAG
ATTGGGATAAGATTGGTTAAAGTCGCGAATTCATAAATTCATAAAAAACTCTTTTCTTTC
ATCTTAAAAAAACCTTTGTTTGTTTTGAAAGAAAAGATATAAAGAAGATTAAGGATGGGA
GAAGAAGAA???????????????????????????????????????????????????
????????????????????????????????????????????????????????????
????????????????????????????????????????????????????????????
????????????????????????????????????????????????????????????
>H14
GATAAAAAAAAAAATAAAATATAATATAAATATAATAAATATAAAAAATATAATTATAAT
TAT----------AATAATAAATATAAAAATATAAAAAATATAATTATAAATTATAATAT
ATAATATAATATAAAATATAAATATAATATAAAAAATATAATATAAATATAAAAA-----
-------TATAAAAAATATAATATAATAATAAATATAAAAATATAATTATAATGTAAATA
ATAAAATAATATTATATTATATTATAATTTTATAATTATAAATATTATTATAAATATTAT
AATATTATATAATAATAATATTAAATATTATAAAAAAATATTATAAAAATAAAATATTAA
AAATATTAATATTATAAAAATATAAAATAAAAAT-------------AATAAAATATATA
AAATATAAATATAGAATATAAATATAGAATATAAATAT-------------AGAATCAAA
TAATCAAATAAGAAGAATATAAGAATGAATATAGAATGTAGAATGAGAATAAAGAAAAAT
AAGAATATAAATTTAAAAAATAAGAATATAAATATAATAAGAATATAAATATAATAA---
--------------ATATAGAAATAGAATTAAGAATATAAGTTATTTCTATTTACCGAAA
ACCCCTGTTTTTCACTAGGAATCCCTGTTTTGTTTTTTTGTTTGTTGTATGTTGTATAAG
ATTGGGATAAGATTGGTTAAAGTCGCGAATTCATAAATTCATAAAAAACTCTTTTCTTTC
ATCTTAAAAAAACCTTTGTTTGTTTTGAAAGAAAAGATATAAAGAAGATTAAGGATGGGA
GAAGAAGAATCAAATTTTTTAAAGTGGATT------CTCATACATATTTGTGTAGAAAGA
GGAATAGGTACACTTCATTTAGTTCTACATTCCTTGTACTTATTTATTATTAAGTACTTT
ATCTTTTAATATTAATATTAAAAGATAAAGATTATGTTCATATTTTTTATAATAGGTAGA
CTTATCACTAATAGTCTATAGGTAGACTTATCATAAGATATCTTTATAATTATAATAGGT
>H15
GATAAAAAAAAAAATAAAATAT-----AAATATAATAAATATAAAAAATATAATTATAAT
TAT----------AATAATAAATATAAAAATATAAAAAATATAATTATAAATTATAATAT
ATAATATAATATAAAATATAAATATAATATAAAAAATATAATATAAATATAAAAATATAA
AAAATAATATAAAAAATATAATATAATAATAAATATAAAAATATAATTATAATGTAAATA
ATAAAATAATATTATATTATATTATAATTTTATAATTATAAATATTATTATAAATATTAT
AATATTATATAATAATAATATTAAATATTATAAAAAAATATTATAAAAATAAAATATTAA
AAATATTAATATTATAAAAATATAAAATAAAAAT-------------AATAAAATATATA
AAATATAAATATAGAATATAAATATAGAATATAAATAT-------------AGAATCAAA
TAATCAAATAAGAAGAATATAAGAATGAATATAGAATGTAGAATGAGAATAAAGAAAAAT
AAGAATATAAATTTAAAAAATAAGAATATAAATATAATAAGAATATAAATATAATAA---
--------------ATATAGAAATAGAATTAAGAATATAAGTTATTTCTATTTACCGAAA
ACCCCTGTTTTTCACTAGGAATCCCTGTTTTGTTTTTTTGTTTGTTGTATGTTGTATAAG
ATTGGGATAAGATTGGTTAAAGTCGCGAATTCATAAATTCATAAAAAACTCTTTTCTTTC
ATCTTAAAAAAACCTTTGTTTGTTTTGAAAGAAAAGATATAAAGAAGATTAAGGATGGGA
GAAGAAGAATCAAATTTTTTAAAGTGGATT------CTCATACATATTTGTGTAGAAAGA
GGAATAGGTACACTTCATTTAGTTCTACATTCCTTGTACTTATTTATTATTAAGTACTTT
ATCTTTTAATATTAATATTAAAAGATAAAGATTATGTTCATATTTTTTATAATAGGTAGA
CTTATCACTAATAGTCTATAGGTAGACTTATCATAAGATATCTTTATAATTATAATAGGT
>H19
GATAAAAAAAAAAATAAAATAT-----AAATATAATAAATATAAAAAATATAATTATAAT
TATATATAATTATAATAATAAATATAAAAATATAAAAAATATAATTATAAATTATAATAT
-------AATATAAAATATAAATATAATATAAAAAATATAATATAAATATAAAAA-----
-------TATAAAAAATATAATATAATAATAAATATAAAAATATAATTATAATGTAAATA
ATAAAATAATATTATATTATATTATAATTTTATAATTATAAATATTATTATAAATATTAT
AATATTATATAATAATAATATTAAATATTATAAAAAAATATTATAAAAATAAAATATTAA
AAATATTAATATTATAAAAATATAAAATAAAAAT-------------AATAAAATATATA
AAATATAAATATAGAATATAAATATAGAATATAAATATAGAATATAAATATAGAATCAAA
TAATCAAATAAGAAGAACATAAGAATGAATATAGAATGTAGAATGAGAATAAAGAAAAAT
AAGAATATAAATTTAAAAAATAAGAATATAAATATAATAAGAATATAAATATAATAA---
--------------ATATAGAAATAGAATTAAGAATATAAGTTATTTCTATTTACCGAAA
ACCCCTGTTTTTCACTAGGAATCCCTGTTTTGTTTTTTTGTTTGTTGTATGTTGTATAAG
ATTGGGATAAGATTGGTTAAAGTCGCGAATTCATAAATTCATAAAAAACTCTTTTCTTTC
ATCTTAAAAAAACCTTTGTTTGTTTTGAAAGAAAAGATATAAAGAAGATTAAGGATGGGA
GAAGAAGAATCAAATTTTTTAAAGTGGATT------CTCATACATATTTGTGTAGAAAGA
GGAATAGGTACACTTCATTTAGTTCTACATTCCTTGTACTTATTTATTATTAAGTACTTT
ATCTTTTAATATTAATATTAAAAGATAAAGATTATGTTCATATTTTTTATAATAGGTAGA
CTTATCACTAATAGTCTATAGGTAGACTTATCATAAGATATCTTTATAATTATAATAGGT
>H24
GATAAAAAAAAAAATAAAATAT-----AAATATAATAAATATAAAAAATATAA------T
TAT----------AATAATAAATATAAAAATATAAAAAATATAATTATAAATTATAATAT
ATAATATAATATAAAATATAAATATAATATAAAAAATATAATATAAATATAAAAA-----
-------TATAAAAAATATAATATAATAATAAATATAAAAATATAATTATAATGTAAATA
ATAAAATAATATTATATTATATTATAATTTTATAATTATAAATATTATTATAAATATTAT
AATATTATATAATAATAATATTAAATATTATAAAAAAATATTATAAAAATAAAATATTAA
AAATATTAATATTATAAAAATATAAAATAAAAAT-------------AATAAAATATATA
AAATATAAATATAGAATATAAATATAGAATATAAATAT-------------AGAATCAAA
TAATCAAATAAGAAGAATATAAGAATGAATATAGAATGTAGAATGAGAATAAAGAAAAAT
AAGAATATAAATTTAAAAAATAAGAATATAAATATAATAAGAATATAAATATAATAA---
--------------ATATAGAAATAGAATTAAGAATATAAGTTATTTCTATTTACCGAAA
ACCCCTGTTTTTCACTAGGAATCCCTGTTTTGTTTTTTTGTTTGTTGTATGTTGTATAAG
ATTGGGATAAGATTGGTTAAAGTCGCGAATTCATAAATTCATAAAAAACTCTTTTCTTTC
ATCTTAAAAAAACCTTTGTTTGTTTTGAAAGAAAAGATATAAAGAAGATTAAGGATGGGA
GAAGAAGAATCAAATTTTTTAAAGTGGATT------CTCATACATATTTGTGTAGAAAGA
GGAATAGGTACACTTCATTTAGTTCTACATTCCTTGTACTTATTTATTATTAAGTACTTT
ATCTTTTAATATTAATATTAAAAGATAAAGATTATGTTCATATTTTTTATAATAGGTAGA
CTTATCACTAATAGTCTATAGGTAGACTTATCATAAGATATCTTTATAATTATAATAGGT
>H25
GATAAAAAAAAAAATAAAATAT--------------AAATATAAAAAATATAATTATAAT
TAT----------AATAATAAATATAAAAATATAAAAAATATAATTATAAATTATAATAT
ATAATATAATATAAAATATAAATATAATATAAAAAATATAATATAAATATAAAAA-----
-------TATAAAAAATATAATATAATAATAAATATAAAAATATAATTATAATGTAAATA
ATAAAATAATATTATATTATATTATAATTTTATAATTATAAATATTATTATAAATATTAT
AATATTATATAATAATAATATTAAATATTATAAAAAAATATTATAAAAATAAAATATTAA
AAATATTAATATTATAAAAATATAAAATAAAAAT-------------AATAAAATATATA
AAATATAAATATAGAATATAAATATAGAATATAAATAT-------------AGAATCAAA
TAATCAAATAAGAAGAATATAAGAATGAATATAGAATGTAGAATGAGAATAAAGAAAAAT
AAGAATATAAATTTAAAAAATAAGAATATAAATATAATAAGAATATAAATATAATAA---
--------------ATATAGAAATAGAATTAAGAATATAAGTTATTTCTATTTACCGAAA
ACCCCTGTTTTTCACTAGGAATCCCTGTTTTGTTTTTTTGTTTGTTGTATGTTGTATAAG
ATTGGGATAAGATTGGTTAAAGTCGCGAATTCATAAATTCATAAAAAACTCTTTTCTTTC
ATCTTAAAAAAACCTTTGTTTGTTTTGAAAGAAAAGATATAAAGAAGATTAAGGATGGGA
GAAGAAGAATCAAATTTTTTAAAGTGGATT------CTCATACATATTTGTGTAGAAAGA
GGAATAGGTACACTTCATTTAGTTCTACATTCCTTGTACTTATTTATTATTAAGTACTTT
ATCTTTTAATATTAATATTAAAAGATAAAGATTATGTTCATATTTTTTATAATAGGTAGA
CTTATCACTAATAGTCTATAGGTAGACTTATCATAAGATATCTTTATAATTATAATAGGT
>H26
GATAAAAAAAAAAATAAAATAT-----AAATATAATAAATATAAAAAATATAATTATAAT
TATATATAATTATAATAATAAATATAAAAATATAAAAAATATAATTATAAATTATAATAT
-------AATATAAAATATAAATATAATATAAAAAATATAATATAAATATAAAAA-----
-------TATAAAAAATATAATATAATAATAAATATAAAAATATAATTATAATGTAAATA
ATAAAATAATATTATATTATATTATAATTTTATAATTATAAATATTATTATAAATATTAT
AATATTATATAATAATAATATTAAATATTATAAAAAAATATTATAAAAATAAAATATTAA
AAATATTAATATTATAAAAATATAAAATAAAAAT-------------AATAAAATATATA
AAATATAAATATAGAATATA------GAATATAAATATAGAATATAAATATAGAATCAAA
TAATCAAATAAGAAGAACATAAGAATGAATATAGAATGTAGAATGAGAATAAAGAAAAAT
AAGAATATAAATTTAAAAAATAAGAATATAAATATAATAAGAATATAAATATAATAAGAA
TATAAATATAATAAATATAGAAATAGAATTAAGAATATAAGTTATTTCTATTTACCGAAA
ACCCCTGTTTTTCACTAGGAATCCCTGTTTTGTTTTTTTGTTTGTTGTATGTTGTATAAG
ATTGGGATAAGATTGGTTAAAGTCGCGAATTCATAAATTCATAAAAAACTCTTTTCTTTC
ATCTTAAAAAAACCTTTGTTTGTTTTGAAAGAAAAGATATAAAGAAGATTAAGGATGGGA
GAAGAAGAATCAAATTTTTTAAAGTGGATT------CTCATACATATTTGTGTAGAAAGA
GGAATAGGTACACTTCATTTAGTTCTACATTCCTTGTACTTATTTATTATTAAGTACTTT
ATCTTTTAATATTAATATTAAAAGATAAAGATTATGTTCATATTTTTTATAATAGGTAGA
CTTATCACTAATAGTCTATAGGTAGACTTATCATAAGATATCTTTATAATTATAATAGGT
